# Supplementary material for: Multiplex CRISPR-Cas9 mutagenesis of the phytochrome gene family in Physcomitrium (Physcomitrella) patens
Source: Plant Mol Biol. 2020 Dec 21;107(4-5):327–36. doi: 10.1007/s11103-020-01103-x (PMC8648701; doi:10.1007/s11103-020-01103-x)
Supplement: Supplementary file 1 — Supplementary material 1 (XLSX 51 kb) [file 11103_2020_1103_MOESM1_ESM.xlsx]

## Sheet: Transformationen
Transformation	Veränderungen
1	Phy 2 V1.1
2	Phy 2V1.1+Phy4
3	Phy 1 + Phy3
4	Phy 1-4
5	Phy 5a-c
6	Pyh 1-5c
7	Phy 2 V1.1 + Phy 2V3.1

## Sheet: 1) Phy 2
KO					Phytochrom 2 V1.1
Primer					FST 7 kürzer/FST 8 alternative 2
Tm (Oligo Calc) 1000nm					65/67
Annealing Temperatur (NEB Tm Calculator) 1000nm					56°
Produktgröße (WT)			Grün=sauber		91
Transformaten Nr.	geerntet	gDNA Extrahiert	Umgesetzt	Bemerkung
1			ja,Mikrotiterplatte 1.09.17; Mikrotiter+ N,C 5 und 6.09.17 und auf kleiner Platte; 1.11.17 BCE225 und NC Mikrotiter
2	geerntet		ja,Mikrotiterplatte 1.09.17; Mikrotiter+ N,C 5 und 6.09.17 und auf kleiner Platte; 1.11.17 BCE225 und NC Mikrotiter
3			ja,Mikrotiterplatte 1.09.17; Mikrotiter+ N,C 5 und 6.09.17 und auf kleiner Platte; 1.11.17 BCE225 und NC Mikrotiter
4	geerntet		ja,Mikrotiterplatte 1.09.17; Mikrotiter+ N,C 5 und 6.09.17 und auf kleiner Platte; 1.11.17 BCE225 und NC Mikrotiter
6	geerntet		ja,Mikrotiterplatte 1.09.17; Mikrotiter+ N,C 5 und 6.09.17 und auf kleiner Platte; 1.11.17 BCE225 und NC Mikrotiter
7			ja	Verloren,nicht gewachsen
9			ja, Mikrotiter+ N,C 6.09.17 und auf kleiner Platte; 1.11.17 BCE225 und NC Mikrotiter
12			ja,Mikrotiterplatte 1.09.17; Mikrotiter+ N,C 5 und 6.09.17 und auf kleiner Platte; 1.11.17 BCE225 und NC Mikrotiter
15			ja,Mikrotiterplatte 1.09.17; Mikrotiter+ N,C 5 und 6.09.17 und auf kleiner Platte; 1.11.17 BCE225 und NC Mikrotiter
16	geerntet		ja, Mikrotiter+ N,C 5 und 6.09.17 und auf kleiner Platte; 1.11.17 BCE225 und NC Mikrotiter
18			ja, Mikrotiter+ N,C 6.09.17 und auf kleiner Platte; 1.11.17 BCE225 und NC Mikrotiter
19	geerntet, einzeln?		ja,Mikrotiterplatte 1.09.17; Mikrotiter + N,C 6.09.17 und auf kleiner Platte,; 1.11.17 BCE225 und NC Mikrotiter; 7.11.17 kleine NC
21	geerntet		ja, Mikrotiterplatte + N,C 6.09.17 und auf kleiner Platte; 1.11.17 BCE225 und NC Mikrotiter
22	geerntet		ja,Mikrotiterplatte 1.09.17; Mikrotiter+ N,C 5 und 6.09.17 und auf kleiner Platte, 7.11.17 kleine NC
23	geerntet		kleine Platte N,C
25	geerntet		ja,Mikrotiterplatte 1.09.17; Mikrotiter+ N,C 5 und 6.09.17 und auf kleiner Platte, 7.11.17 kleine NC
27	geerntet		ja,Mikrotiterplatte 1.09.17; Mikrotiter+ N,C 5 und 6.09.17 und auf kleiner Platte; 1.11.17 BCE225 und NC Mikrotiter
30			ja, Mikrotiterplatte N,C 6.09.17 und auf kleiner Platte; 1.11.17 BCE225 und NC Mikrotiter
35			ja,Mikrotiterplatte 1.09.17; Mikrotiter + N,C 6.09.17 und auf kleiner Platte; 1.11.17 BCE225 und NC Mikrotiter
39	geerntet		ja, Mikrotiterplatte N,C 6.09.17 und auf kleiner Platte; 1.11.17 BCE225 und NC Mikrotiter
40			ja, Mikrotiterplatte + N,C 6.09.17 und auf kleiner Platte; 1.11.17 BCE225 und NC Mikrotiter
41			ja, Mikrotiterplatte; 1.11.17 frische Mikrotiter BCE 225 und NC
46			ja, Mikrotiterplatte; 1.11.17 frische Mikrotiter BCE 225 und NC
64			ja, Mikrotiterplatte + N,C 6.09.17 und auf kleiner Platte, 1.11.17 frische Mikrotiter BCE 225 und NC	Sind wahrscheinlich alle dieselben
64.1			1.9.17 Multititer; 5.09.17 Multititer N,C; 1.11.17 BCE225 und NC Mikrotiter	Sind wahrscheinlich alle dieselben
64.2			1.9.17 Multititer; 5.09.17 Multititer N,C; 1.11.17 BCE225 und NC Mikrotiter	Sind wahrscheinlich alle dieselben
97			ja,Mikrotiterplatte 1.09.17; Mikrotiter+ N,C 5 und 6.09.17 und auf kleiner Platte; 1.11.17 BCE225 und NC Mikrotiter
103			ja, Mikrotiterplatte; 1.11.17 frische Mikrotiter BCE 225 und NC
117			ja, Mikrotiterplatte; 1.11.17 frische Mikrotiter BCE225 und NC
122			ja, Mikrotiterplatte; 1.11.17 frische Mikrotiter BCE225 und NC
130	geerntet		ja, Mikrotiterplatte; 5.10.17 auf neue BCE 225 (2x); 1.11.17 frische Mikrotiter BCE 225 und NC	existiert 2x auf Mikrotiterplatte
131		ja	ja, Mikrotiterplatte; 1.11.17 frische Mikrotiter BCE225 und NC
142			ja, Mikrotiterplatte; 1.11.17 frische Mikrotiter BCE225 und NC
194	geerntet	ja	ja, Mikrotiterplatte; 1.11.17 frische Mikrotiter BCE225 und NC
195	geerntet	ja	ja, Mikrotiterplatte; 2x vorhanden (auch auf Mikrotiter 5.10.17); 1.11.17 frische Mikrotiter 225 und NC
196	geerntet	ja	ja, Mikrotiterplatte; 2x vorhanden (auch auf Mikrotiter 5.10.17); 1.11.17 frische Mikrotiter 225 und NC
208			Verworfen, SCHIMMEL! 4.01.18
209			Verworfen, SCHIMMEL! 4.01.19
210			Verworfen, SCHIMMEL! 4.01.20
211			Verworfen, SCHIMMEL! 4.01.21
212			Verworfen, SCHIMMEL! 4.01.22
213			Verworfen, SCHIMMEL! 4.01.23
214			Verworfen, SCHIMMEL! 4.01.24
216			Verworfen, SCHIMMEL! 4.01.25
217			Verworfen, SCHIMMEL! 4.01.26
219			Verworfen, SCHIMMEL! 4.01.27
222			Verworfen, SCHIMMEL! 4.01.28
223			Verworfen, SCHIMMEL! 4.01.29
224			Verworfen, SCHIMMEL! 4.01.30
225			Verworfen, SCHIMMEL! 4.01.31
226			Verworfen, SCHIMMEL! 4.01.32
227			Verworfen, SCHIMMEL! 4.01.33
228			Verworfen, SCHIMMEL! 4.01.34
229			Verworfen, SCHIMMEL! 4.01.35
230			Verworfen, SCHIMMEL! 4.01.36
231			Verworfen, SCHIMMEL! 4.01.37
233			Verworfen, SCHIMMEL! 4.01.38
234			Verworfen, SCHIMMEL! 4.01.39
236			ja, Mikrotiterplatte N,C	verloren
237	geerntet		ja, Mikrotiterplatte N,C; 1.11.17 frische Mikrotiter BCE 225 und NC
238	geerntet		ja, Mikrotiterplatte; 1.11.17 frische Mikrotiter BCE225 und NC
239	geerntet		ja, Mikrotiterplatte; 1.11.17 frische Mikrotiter BCE225 und NC
241	geerntet		ja, Mikrotiterplatte; 1.11.17 frische Mikrotiter BCE225 und NC
244	geerntet		ja, Mikrotiterplatte; 1.11.17 frische Mikrotiter BCE225 und NC
245	geerntet	ja	ja, Mikrotiterplatte + 5.10.17 auf neue BCE 225; 1.11.17 frische Mikrotiter BCE225 und NC
248			ja, Mikrotiterplatte; 1.11.17 frische Mikrotiter BCE225 und NC
250	geerntet	ja	ja, Mikrotiterplatte + 5.10.17 auf neue BCE 225; 1.11.17 frische Mikrotiter BCE225 und NC	wächst flächig
251	geerntet	ja	ja, Mikrotiterplatte; 1.11.17 frische Mikrotiter BCE225 und NC
253	geerntet	ja	ja, Mikrotiterplatte + 5.10.17 auf neue BCE 225; 1.11.17 frische Mikrotiter BCE225 und NC	wächst flächig
255	geerntet	geerntet	ja, Mikrotiterplatte; 1.11.17 frische Mikrotiter BCE225 und NC
256			ja, Mikrotiterplatte; 1.11.17 frische Mikrotiter BCE225 und NC
258			ja, Mikrotiterplatte; 1.11.17 frische Multititer BCE225
259	geerntet	ja	ja, Mikrotiterplatte; 1.11.17 frische Multititer BCE225
260	geerntet		ja, Mikrotiterplatte; 1.11.17 frische Multititer BCE225
261	geerntet		ja, Mikrotiterplatte; 1.11.17 frische Multititer BCE225
262			ja, Mikrotiterplatte; 1.11.17 frische Multititer BCE225
263	geerntet		ja, Mikrotiterplatte; 1.11.17 frische Multititer BCE225
264			ja, Mikrotiterplatte; 1.11.17 frische Multititer BCE225
265	geerntet		ja, Mikrotiterplatte; 1.11.17 frische Multititer BCE225
267			ja, Mikrotiterplatte N,C; 5.10.17 auf BCE 225 sauber
268			auf N,C	Verloren
269			ja, Mikrotiterplatte N,C; 5.10.17 auf BCE 225 sauber
270			ja, Mikrotiterplatte N,C; 5.10.17 auf BCE 225 sauber
271			ja, Mikrotiterplatte N,C; 5.10.17 auf BCE 225 sauber
272			ja, Mikrotiterplatte N,C; 5.10.17 auf BCE 225 sauber
273			ja, Mikrotiterplatte N,C; 5.10.17 auf BCE 225 sauber
275			ja, Mikrotiterplatte N,C; 5.10.17 auf BCE 225 sauber
276			ja, Mikrotiterplatte N,C; 5.10.17 auf BCE 225 sauber
277			ja, Mikrotiterplatte N,C; 5.10.17 auf BCE 225 sauber
279	geerntet		ja, Mikrotiterplatte N,C; 5.10.17 auf BCE 225 sauber
280			ja, Mikrotiterplatte N,C; 5.10.17 auf BCE 225 sauber
281			ja, Mikrotiterplatte N,C; 5.10.17 auf BCE 225 sauber
282			ja, Mikrotiterplatte N,C; 5.10.17 auf BCE 225 sauber
283			ja, Mikrotiterplatte N,C; 5.10.17 auf BCE 225 sauber
284	geerntet		ja, Mikrotiterplatte N,C; 5.10.17 auf BCE 225 sauber
285			ja, Mikrotiterplatte N,C; 5.10.17 auf BCE 225 sauber
286	geerntet		ja, Mikrotiterplatte N,C; 5.10.17 auf BCE 225 sauber
291	geerntet		ja, Mikrotiterplatte N,C; 5.10.17 auf BCE 225 sauber
292			ja, Mikrotiterplatte N,C; 5.10.17 auf BCE 225 sauber
293	geerntet		ja, Mikrotiterplatte N,C; 5.10.17 auf BCE 225 sauber	sauber?
294			ja, Mikrotiterplatte N,C; 5.10.17 auf BCE 225 sauber
295			ja, Mikrotiterplatte N,C; 5.10.17 auf BCE 225 sauber
296	geerntet		ja, Mikrotiterplatte N,C; 5.10.17 auf BCE 225 sauber
297			ja, Mikrotiterplatte; 1.11.17 frische Multititer BCE225
298			ja, Mikrotiterplatte; 1.11.17 frische Multititer BCE225
299			ja, Mikrotiterplatte; 1.11.17 frische Multititer BCE225
301			ja, Mikrotiterplatte; 1.11.17 frische Multititer BCE225
310			ja, Mikrotiterplatte; 1.11.17 frische Multititer BCE225
311			ja, Mikrotiterplatte; 1.11.17 frische Multititer BCE225
314			ja, Mikrotiterplatte; 1.11.17 frische Multititer BCE225
315			ja, Mikrotiterplatte; 1.11.17 frische Multititer BCE225
316			ja, Mikrotiterplatte; 1.11.17 frische Multititer BCE225
318			ja, Mikrotiterplatte; 1.11.17 frische Multititer BCE225
319			ja, Mikrotiterplatte; 1.11.17 frische Multititer BCE225
321			ja, Mikrotiterplatte; 1.11.17 frische Multititer BCE225

## Sheet: 2) Phy 2+4
KO					PHY 2 V1.1	PHY4
Primer					FST 7 kürzer/FST 8 alternative 2	FST 13 alternative kürzer/ FST14 alternativ 3
Tm (Oligo Calc) 1000nm					65/67	63/58
Annealing Temperatur (NEB Tm Calculator) 1000nm					56°	NEB 52//
Produktgröße (WT)				Grün=sauber	91	104
Transformanten Nr.	geerntet	gDNA Extrahiert	Bemerkung	Umgesetzt
135		extrahiert 96 well method 21.02.18		ja, Mikrotiterplatte; 5.10.17 auf neue BCE 225; 23.10.17 Multititer BCE 225 umgesetzt	x	x
138		extrahiert 96 well method 21.02.18		ja, Mikrotiterplatte; 5.10.17 auf neue BCE 225; 23.10.17 Multititer BCE 225 umgesetzt, 7.11.17 kleine NC	x	x
140		extrahiert 96 well method 21.02.18		ja, Mikrotiterplatte; 5.10.17 auf neue BCE 225; 16.10.17 kleine NC; 23.10.17 Multititer BCE 225 umgesetzt	x	x
141		extrahiert 96 well method 21.02.18		neu NC, nochmal frisch N,C; 5.10.17 auf neue BCE 225, 7.11.17 frische BCE225 + NC	x	kein PCR Produkt
158		extrahiert 96 well method 21.02.18		ja, Mikrotiterplatte; 5.10.17 auf neue BCE 225 (Mix); 23.10.17 Multititer BCE 225 umgesetzt	x	x
160		extrahiert 96 well method 21.02.18		ja, Mikrotiterplatte; 5.10.17 auf neue BCE 225 (Mix); 23.10.17 Multititer BCE 225 umgesetzt	x	x
165		extrahiert 96 well method 21.02.18		ja, Mikrotiterplatte; 23.10.17 Multititer BCE 225 umgesetzt,, 7.11.17 kleine NC	x	x
166		extrahiert 96 well method 21.02.18		ja, Mikrotiterplatte; 5.10.17 auf neue BCE 225 (Mix); 23.10.17 Multititer BCE 225 umgesetzt, , 7.11.17 kleine NC	x	x
167		extrahiert 96 well method 21.02.19		ja, Mikrotiterplatte; 23.10.17 Multititer BCE 225 umgesetzt	x	x
194	geerntet	extrahiert 96 well method 21.02.18		ja, Mikrotiterplatte; 23.10.17 Multititer BCE 225 umgesetzt, 7.11.17 kleine NC	x	x
203	geerntet	extrahiert 96 well method 21.02.18	umgesetzt NC+225	ja, Mikrotiterplatte; 5.10.17 auf neue BCE 225 sauber	Deletion + WT Bande	Deletion + WT Bande
204	geerntet	extrahiert 96 well method 21.02.19		ja, Mikrotiterplatte; 5.10.17 auf neue BCE 225 sauber	x	x
205		extrahiert 96 well method 21.02.20		ja, Mikrotiterplatte; 5.10.17 auf neue BCE 225 sauber	x	x
206	geerntet	extrahiert 96 well method 21.02.21		ja, Mikrotiterplatte; 5.10.17 auf neue BCE 225 sauber	x	x
207	geerntet	extrahiert 96 well method 21.02.22	umgesetzt NC+225	ja, Mikrotiterplatte; 5.10.17 auf neue BCE 225 sauber	Deletion + WT Bande	Deletion + WT Bande
208	geerntet	extrahiert 96 well method 21.02.23		ja, Mikrotiterplatte; 5.10.17 auf neue BCE 225 sauber	x	x
209	geerntet	extrahiert 96 well method 21.02.24		ja, Mikrotiterplatte; 5.10.17 auf neue BCE 225 sauber	x	x
210		extrahiert 96 well method 21.02.25		ja, Mikrotiterplatte; 5.10.17 auf neue BCE 225 sauber	x	x
211	geerntet	extrahiert 96 well method 21.02.26		ja, Mikrotiterplatte; 5.10.17 auf neue BCE 225 sauber	x	x
212	geerntet	extrahiert 96 well method 21.02.27		ja, Mikrotiterplatte; 5.10.17 auf neue BCE 225 sauber	x	x
213	geerntet	extrahiert 96 well method 21.02.28		ja, Mikrotiterplatte; 5.10.17 auf neue BCE 225 sauber	x	x
214	geerntet	extrahiert 96 well method 21.02.29	umgesetzt NC+225	ja, Mikrotiterplatte; 5.10.17 auf neue BCE 225 sauber	Deletion + WT Bande	x
216		gDNA Extraction 14.08.18		ja, Mikrotiterplatte; 5.10.17 auf neue BCE 225 sauber
217	geerntet	gDNA Extraction 14.08.18		ja, Mikrotiterplatte; 5.10.17 auf neue BCE 225 sauber
218		gDNA Extraction 14.08.18		ja, Mikrotiterplatte; 5.10.17 auf neue BCE 225 sauber
219	geerntet	gDNA Extraction 14.08.18		ja, Mikrotiterplatte; 5.10.17 auf neue BCE 225; 16.10.17 auf kleine N,C; 25.10.17 auf Multititer N,C (Mix)
220	geerntet	gDNA Extraction 14.08.18		ja, Mikrotiterplatte; 5.10.17 auf neue BCE 225 sauber
221	geerntet	gDNA Extraction 14.08.18		ja, Mikrotiterplatte; 5.10.17 auf neue BCE 225 sauber
222	geerntet	gDNA Extraction 14.08.18		ja, Mikrotiterplatte; 5.10.17 auf neue BCE 225 sauber
223		gDNA Extraction 14.08.18		ja, Mikrotiterplatte; 5.10.17 auf neue BCE 225 sauber
224	geerntet	gDNA Extraction 14.08.18		ja, Mikrotiterplatte; 5.10.17 auf neue BCE 225; 16.10.17 auf kleine N,C; 25.10.17 auf Multititer N,C (Mix)	existiert auf 2 Mikrotiterplatten
225	geerntet	gDNA Extraction 14.08.18		ja, Mikrotiterplatte; 5.10.17 auf neue BCE 225 sauber
226	geerntet	gDNA Extraction 14.08.18		ja, Mikrotiterplatte; 5.10.17 auf neue BCE 225 sauber
228	geerntet	gDNA Extraction 14.08.18		ja, Mikrotiterplatte; 5.10.17 auf neue BCE 225 sauber
230		gDNA Extraction 14.08.18		ja, Mikrotiterplatte; 5.10.17 auf neue BCE 225 sauber
232	geerntet	gDNA Extraction 14.08.18		ja, Mikrotiterplatte; 5.10.17 auf neue BCE 225 sauber
234		extrahiert 96 well method 21.02.18		ja, Mikrotiterplatte; 23.10.17 Multititer BCE 225 umgesetzt	x	x
235		extrahiert 96 well method 21.02.19		ja, Mikrotiterplatte; 23.10.17 Multititer BCE 225 umgesetzt	x	x
236		extrahiert 96 well method 21.02.20		ja, Mikrotiterplatte; 23.10.17 Multititer BCE 225 umgesetzt	x	x
237		extrahiert 96 well method 21.02.21	umgesetzt NC+225	ja, Mikrotiterplatte; 23.10.17 Multititer BCE 225 umgesetzt	8 nt Deletion (seq) 14.03.18	10 nt Deletion (seq) 14.03.18
238		extrahiert 96 well method 21.02.22	umgesetzt NC+225	ja, Mikrotiterplatte; 23.10.17 Multititer BCE 225 umgesetzt	Deletion	Deletion + WT Bande
239		extrahiert 96 well method 21.02.23	umgesetzt NC+225	ja, Mikrotiterplatte; 23.10.17 Multititer BCE 225 umgesetzt	Deletion	x
240		extrahiert 96 well method 21.02.24		ja, Mikrotiterplatte; 23.10.17 Multititer BCE 225 umgesetzt	x	x
241		extrahiert 96 well method 21.02.25		ja, Mikrotiterplatte; 23.10.17 Multititer BCE 225 umgesetzt	x	x
242		extrahiert 96 well method 21.02.26	umgesetzt NC+225	ja, Mikrotiterplatte; 23.10.17 Multititer BCE 225 umgesetzt	Deletion + WT Bande	evtl Deletion
244		gDNA Extraction 14.08.18		ja, Mikrotiterplatte; 23.10.17 Multititer BCE 225 umgesetzt
245		gDNA Extraction 14.08.18		ja, Mikrotiterplatte; 23.10.17 Multititer BCE 225 umgesetzt; 25.10.17 auf Multititer N,C (Mix)
246		gDNA Extraction 14.08.18		ja, Mikrotiterplatte; 5.10.17 auf neue BCE 225 sauber
247		gDNA Extraction 14.08.18		ja, Mikrotiterplatte; 5.10.17 auf neue BCE 225 sauber
248		extrahiert 96 well method 21.02.18		ja, Mikrotiterplatte; 5.10.17 auf neue BCE 225 sauber	x	x
249		extrahiert 96 well method 21.02.19	umgesetzt NC+225	ja, Mikrotiterplatte; 5.10.17 auf neue BCE 225 sauber	Deletion + WT Bande	x
250		extrahiert 96 well method 21.02.20		ja, Mikrotiterplatte; 5.10.17 auf neue BCE 225 sauber	x	x
252		extrahiert 96 well method 21.02.21		ja, Mikrotiterplatte; 5.10.17 auf neue BCE 225 sauber	x	x
253		extrahiert 96 well method 21.02.22		ja, Mikrotiterplatte; 5.10.17 auf neue BCE 225 sauber	x	x
254		extrahiert 96 well method 21.02.23		ja, Mikrotiterplatte; 5.10.17 auf neue BCE 225 sauber	x	x
255		extrahiert 96 well method 21.02.24	umgesetzt NC+225	ja, Mikrotiterplatte; 5.10.17 auf neue BCE 225 sauber	8 nt Deletion (seq) 27.11.18	13 nt Deletion (seq) 27.11.18
256		extrahiert 96 well method 21.02.25		ja, Mikrotiterplatte; 5.10.17 auf neue BCE 225 sauber	x	x
257		extrahiert 96 well method 21.02.26		ja, Mikrotiterplatte; 5.10.17 auf neue BCE 225 sauber	x	x
258		extrahiert 96 well method 21.02.27		ja, Mikrotiterplatte; 5.10.17 auf neue BCE 225 sauber	x	Deletion + WT Bande
1					no pcr product	deletion
5					x	deletion
7					no pcr product	deletion
10					deletion	x
14					no pcr product	insertion
20					6 nt del	deletion
26					deletion	x
27					deletion	x
35					x	deletion
45					no pcr product	deletion
49					wt + deletion	x
51					x	deletion
53					10 nt del	deletion
60					deletion	no pcr product
68					insertion + deletion	x
70					x	wt + deletion

## Sheet: 3) Phy 1+3
KO				Phytochrom 1	Phytochrom 3
Primer				FST 5 alternativ/6	FST 11/ FST 12
Tm (Oligo Calc) 1000nm				64/63	61/59
Annealing Temperatur (NEB Tm Calculator) 1000nm				NEB Tm 54// wurde 57 benutzt	NEB 50//
Produktgröße (WT)				88	93
Transformaten Nr.	geerntet	gDNA Extrahiert	Umgesetzt
137			kleine Platte
138			kleine Platte

## Sheet: 4) Phy 1-4
KO						PHY 1	PHY2 V1.1	PHY 3	PHY 4_5
Primer						FST 5 alternativ/6	FST 7 kürzer/FST 8 alternative 2	FST 11/ FST 12	FST 13 alternative kürzer/ FST14 alternativ 3
Tm (Oligo Calc) 1000nm						64/63	65/67	61/59	63/58
Annealing Temperatur (NEB Tm Calculator) 1000nm						NEB Tm 54// wurde 57 benutzt	56//benutzt 57	NEB 50// benutzt 52	NEB 52// benutzt 52
Produktgröße (WT)			Grün=sauber		Bemerkung	88	91	93	104
Transformaten Nr.	geerntet	gDNA Extrahiert	Umgesetzt	Bemerkung
37	geerntet		neu	wo?
98	geerntet		noch auf großer Platte (rund) 7.11.17 frische BCE225			x	x	x	x
134			ja, Mikrotiterplatte; 12.10.17 neue BCE 225			x	x	x	x
139			ja, Mikrotiterplatte; 12.10.17 neue BCE 225			x	x	x	x
141			ja, Mikrotiterplatte; 12.10.17 neue BCE 225			x	x	x	x
151			ja, Mikrotiterplatte; 12.10.17 neue BCE 225			evtl del?	x	x	x
180		ja	ja, kleine Platte, 7.11.17 frische BCE225			x	x	x	x
186			ja, kleine Platte, 7.11.17 frische BCE225		umgesetzt NC+225	4 nt Deletion (seq) 14.03.18	8 nt Deletion (seq) 14.03.18	x	10 nt Deletion (seq 14.03.18)
187		ja	ja, kleine Platte	kein bandshift		x	x	x	x
189		ja	ja, kleine Platte	kein bandshift		x	x	x	x
190		ja	ja, kleine Platte	kein bandshift		x	x	x	x
192		ja	ja, kleine Platte, 16.10.17 N,C	kein bandshift		x	x	x	x
193		ja	ja	SEQUENZIERT	umgesetzt NC+225	x (seq) 27.06.18	DELETION 4nt	x (seq) 27.06.18	DELETION 10 nt
194		ja	ja	SEQUENZIERT PHY2 nicht und PHY4 nicht KO!		deletion	x	x	x
201			ja, Mikrotiterplatte; 12.10.17 neue BCE 225 Mikrotiter			x	x	x	x
203			ja, Mikrotiterplatte; 12.10.17 neue BCE 225 Mikrotiter			x	x	x	x
204			ja, Mikrotiterplatte; 12.10.17 neue BCE 225 Mikrotiter		umgesetzt NC+225	4 nt Insertion (seq) 14.03.18	8 nt Deletion (seq) 14.03.18	x	10 nt Deletion (seq 14.03.18)
205			ja, Mikrotiterplatte; 12.10.17 neue BCE 225 Mikrotiter			x	x	x	x
206			ja, Mikrotiterplatte; 12.10.17 neue BCE 225 Mikrotiter			x	x	x	x
208			ja, Mikrotiterplatte; 12.10.17 neue BCE 225 Mikrotiter			x	x	x	x
209			ja, Mikrotiterplatte; 12.10.17 neue BCE 225 Mikrotiter			x	x	x	x
211			ja, Mikrotiterplatte; 12.10.17 neue BCE 225 Mikrotiter			x	x	x	evtl insertion?
212			ja, Mikrotiterplatte; 12.10.17 neue BCE 225 Mikrotiter			x	x	x	x
214			ja, Mikrotiterplatte; 12.10.17 neue BCE 225 Mikrotiter			x	x	x	x
215			ja, Mikrotiterplatte; 12.10.17 neue BCE 225 Mikrotiter			x	x	x	x
216			ja, Mikrotiterplatte; 12.10.17 neue BCE 225 Mikrotiter			x	x	x	evtl insertion?
217			ja, Mikrotiterplatte; 12.10.17 neue BCE 225 Mikrotiter			x	x	evtl Insertion	x
218			ja, Mikrotiterplatte; 12.10.17 neue BCE 225 Mikrotiter		umgesetzt NC+225	x	Deletion	kein PCR Produkt	x
219			ja, Mikrotiterplatte; 12.10.17 neue BCE 225 Mikrotiter			x	x	x	x
221			ja, Mikrotiterplatte; 12.10.17 neue BCE 225 Mikrotiter			x	x	x	x
224			ja, Mikrotiterplatte; 12.10.17 neue BCE 225 Mikrotiter			x	x	x	x
228			ja, Mikrotiterplatte; 12.10.17 neue BCE 225 Mikrotiter			x	x	x	x
231			ja, Mikrotiterplatte und 12.10.17 neue BCE 225, 16.10.17 kleine N,C			evtl del	x	x	x
233			ja, Mikrotiterplatte; 12.10.17 neue BCE 225 Mikrotiter		umgesetzt NC+225	deletion	kein PCR Produkt	x	Insertion
234			ja, Mikrotiterplatte; 12.10.17 neue BCE 225 Mikrotiter			x	x	x	x
235			ja, Mikrotiterplatte; 12.10.17 neue BCE 225 Mikrotiter			x	x	x	x
237			ja, Mikrotiterplatte; 12.10.17 neue BCE 225 Mikrotiter			x	evtl Insertion	x	x
238			ja, Mikrotiterplatte; 12.10.17 neue BCE 225 Mikrotiter			x	x	x	x
241			ja, Mikrotiterplatte; 11.08.17 kleine N,C und 16.10.17 kleine N,C; 25.10.17 auf Mikrotiter N,C (Mix)			x	x	x	x
244		new extraction (14.08.18)	ja, Mikrotiterplatte; 11.08.17 kleine N,C; 1.09.17 frische Mikrotiterplatte			kein PCR Produkt	kein PCR Produkt	kein PCR Produkt	kein PCR Produkt
246			ja, Mikrotiterplatte; 12.10.17 neue BCE 225 Mikrotiter			x	x	kein PCR Produkt	kein PCR Produkt
247			ja, Mikrotiterplatte; 12.10.17 neue BCE 225 Mikrotiter		neue PCR 26.02 PHY4	x	x	x	x
251			ja, Mikrotiterplatte; 12.10.17 neue BCE 225 Mikrotiter		umgesetzt NC+225	x	Deletion + WT Bande	x	x
253	geerntet		ja, Mikrotiterplatte; 12.10.17 neue BCE 225 Mikrotiter			x	x	x	x
256			ja, Mikrotiterplatte; 12.10.17 neue BCE 225 Mikrotiter			x	x	x	x
257	geerntet		ja, Mikrotiterplatte; 12.10.17 neue BCE 225 Mikrotiter			x	x	x	x
261	geerntet		ja, Mikrotiterplatte und kleine N,C; 5.10.17 auf neue BCE225 Mikrotiterplatte			evtl Insertion	x	x	x
262			ja, Mikrotiterplatte; 12.10.17 neue BCE 225 Mikrotiter; 6.11.17 frische Mikrotiter BCE 225			x	x	x	x
263	geerntet		ja, Mikrotiterplatte; 12.10.17 neue BCE 225 Mikrotiter; 6.11.17 frische Mikrotiter BCE 225			x	evtl Insertion	x	x
264			ja, Mikrotiterplatte; 12.10.17 neue BCE 225 Mikrotiter; 6.11.17 frische Mikrotiter BCE 225			x	x	x	x
266			ja, Mikrotiterplatte; 16.10.17 kleine N,C und Mikrotiter; 25.10.17 auf NC Multititer (Mix); 6.11.17 frische Mikrotiter BCE 225			evtl Insertion	x	x	x
267			ja, Mikrotiterplatte; 12.10.17 neue BCE 225 Mikrotiter; 6.11.17 frische Mikrotiter BCE 225			x	x	x	evtl insertion?
268			ja, Mikrotiterplatte; 12.10.17 neue BCE 225 Mikrotiter; 6.11.17 frische Mikrotiter BCE 225			x	x (seq) 27.06.18	x	x (seq) 27.06.18
269		ja (14.08.18)	ja, Mikrotiterplatte; 12.10.17 neue BCE 225 Mikrotiter; 6.11.17 frische Mikrotiter BCE 225
270			ja, Mikrotiterplatte; 12.10.17 neue BCE 225 Mikrotiter; 6.11.17 frische Mikrotiter BCE 225			x	x	Insertion?	x
273			ja, Mikrotiterplatte; 12.10.17 neue BCE 225 Mikrotiter; 6.11.17 frische Mikrotiter BCE 225			x	x	x (seq) 27.06.18	x (seq) 27.06.18
277			ja, Mikrotiterplatte; 12.10.17 neue BCE 225 Mikrotiter; 6.11.17 frische Mikrotiter BCE 225			x	kein PCR Produkt	x	x
278			ja, Mikrotiterplatte; 12.10.17 neue BCE 225 Mikrotiter; 6.11.17 frische Mikrotiter BCE 225		verloren
281			ja, Mikrotiterplatte; 12.10.17 neue BCE 225 Mikrotiter; 6.11.17 frische Mikrotiter BCE 225		tod_Schimmel?!	evtl Insertion	evtl Insertion	x	Deletion + WT Bande
282			ja, Mikrotiterplatte; 12.10.17 neue BCE 225 Mikrotiter; 6.11.17 frische Mikrotiter BCE 225			x	x	x	x
						Insertions	Deletions	WT
					PHY1	4	3	53
					PHY2	2	5	53
					PHY3	1	0	59
					PHY4	1	4	55
						Insertions	Deletions	WT
					PHY1	7	5	88
					PHY2	3	8	88
					PHY3	2	0	98
					PHY4	1.7	7	91.6

## Sheet: Foglio1
Treatment	Table	Line	PHY1	PHY2	PHY3	PHY4	PHY5a	PHY5b	PHY5c
PHY2 + PHY4	1a	1	-	0	-	deletion	-	-	-
PHY2 + PHY4	1a	5	-	0	-	deletion	-	-	-
PHY2 + PHY4	1a	7	-	0	-	deletion	-	-	-
PHY2 + PHY4	1a	10	-	deletion	-	0	-	-	-
PHY2 + PHY4	1a	14	-	0	-	insertion	-	-	-
PHY2 + PHY4	1a	20	-	-6bp	-	deletion	-	-	-
PHY2 + PHY4	1a	26	-	deletion	-	0	-	-	-
PHY2 + PHY4	1a	27	-	deletion	-	0	-	-	-
PHY2 + PHY4	1a	35	-	0	-	deletion	-	-	-
PHY2 + PHY4	1a	45	-	0	-	deletion	-	-	-
PHY2 + PHY4	1a	49	-	deletion	-	0	-	-	-
PHY2 + PHY4	1a	51	-	0	-	deletion	-	-	-
PHY2 + PHY4	1a	53	-	-10bp	-	deletion	-	-	-
PHY2 + PHY4	1a	60	-	deletion	-	0	-	-	-
PHY2 + PHY4	1a	68	-	deletion	-	0	-	-	-
PHY2 + PHY4	1a	70	-	0	-	deletion	-	-	-
PHY2 + PHY4	1a	135 (WT)	-	0	-	0	-	-	-
PHY2 + PHY4	1a	138 (WT)	-	0	-	0	-	-	-
PHY2 + PHY4	1a	140 (WT)	-	0	-	0	-	-	-
PHY2 + PHY4	1a	141 (WT)	-	0	-	0	-	-	-
PHY2 + PHY4	1a	158 (WT)	-	0	-	0	-	-	-
PHY2 + PHY4	1a	160 (WT)	-	0	-	0	-	-	-
PHY2 + PHY4	1a	165 (WT)	-	0	-	0	-	-	-
PHY2 + PHY4	1a	166 (WT)	-	0	-	0	-	-	-
PHY2 + PHY4	1a	167 (WT)	-	0	-	0	-	-	-
PHY2 + PHY4	1a	194 (WT)	-	0	-	0	-	-	-
PHY2 + PHY4	1a	203	-	deletion	-	deletion	-	-	-
PHY2 + PHY4	1a	204 (WT)	-	0	-	0	-	-	-
PHY2 + PHY4	1a	205 (WT)	-	0	-	0	-	-	-
PHY2 + PHY4	1a	206 (WT)	-	0	-	0	-	-	-
PHY2 + PHY4	1a	207	-	deletion	-	deletion	-	-	-
PHY2 + PHY4	1a	208 (WT)	-	0	-	0	-	-	-
PHY2 + PHY4	1a	209 (WT)	-	0	-	0	-	-	-
PHY2 + PHY4	1a	210 (WT)	-	0	-	0	-	-	-
PHY2 + PHY4	1a	211 (WT)	-	0	-	0	-	-	-
PHY2 + PHY4	1a	212 (WT)	-	0	-	0	-	-	-
PHY2 + PHY4	1a	213 (WT)	-	0	-	0	-	-	-
PHY2 + PHY4	1a	214	-	deletion	-	0	-	-	-
PHY2 + PHY4	1a	216 (WT)	-	0	-	0	-	-	-
PHY2 + PHY4	1a	217 (WT)	-	0	-	0	-	-	-
PHY2 + PHY4	1a	218 (WT)	-	0	-	0	-	-	-
PHY2 + PHY4	1a	219 (WT)	-	0	-	0	-	-	-
PHY2 + PHY4	1a	220 (WT)	-	0	-	0	-	-	-
PHY2 + PHY4	1a	221 (WT)	-	0	-	0	-	-	-
PHY2 + PHY4	1a	222 (WT)	-	0	-	0	-	-	-
PHY2 + PHY4	1a	223 (WT)	-	0	-	0	-	-	-
PHY2 + PHY4	1a	224 (WT)	-	0	-	0	-	-	-
PHY2 + PHY4	1a	225 (WT)	-	0	-	0	-	-	-
PHY2 + PHY4	1a	226 (WT)	-	0	-	0	-	-	-
PHY2 + PHY4	1a	228 (WT)	-	0	-	0	-	-	-
PHY2 + PHY4	1a	230 (WT)	-	0	-	0	-	-	-
PHY2 + PHY4	1a	232 (WT)	-	0	-	0	-	-	-
PHY2 + PHY4	1a	234 (WT)	-	0	-	0	-	-	-
PHY2 + PHY4	1a	235 (WT)	-	0	-	0	-	-	-
PHY2 + PHY4	1a	236 (WT)	-	0	-	0	-	-	-
PHY2 + PHY4	1a	237	-	-8bp	-	-10bp	-	-	-
PHY2 + PHY4	1a	238	-	deletion	-	deletion	-	-	-
PHY2 + PHY4	1a	239	-	deletion	-	0	-	-	-
PHY2 + PHY4	1a	240 (WT)	-	0	-	0	-	-	-
PHY2 + PHY4	1a	241 (WT)	-	0	-	0	-	-	-
PHY2 + PHY4	1a	242	-	deletion	-	0	-	-	-
PHY2 + PHY4	1a	244 (WT)	-	0	-	0	-	-	-
PHY2 + PHY4	1a	245 (WT)	-	0	-	0	-	-	-
PHY2 + PHY4	1a	246 (WT)	-	0	-	0	-	-	-
PHY2 + PHY4	1a	247 (WT)	-	0	-	0	-	-	-
PHY2 + PHY4	1a	248 (WT)	-	0	-	0	-	-	-
PHY2 + PHY4	1a	249	-	deletion	-	0	-	-	-
PHY2 + PHY4	1a	250 (WT)	-	0	-	0	-	-	-
PHY2 + PHY4	1a	252 (WT)	-	0	-	0	-	-	-
PHY2 + PHY4	1a	253 (WT)	-	0	-	0	-	-	-
PHY2 + PHY4	1a	254 (WT)	-	0	-	0	-	-	-
PHY2 + PHY4	1a	255	-	-8bp	-	-13bp	-	-	-
PHY2 + PHY4	1a	256 (WT)	-	0	-	0	-	-	-
PHY2 + PHY4	1a	257 (WT)	-	0	-	0	-	-	-
PHY2 + PHY4	1a	258	-	0	-	deletion	-	-	-
PHY5b + PHY5c	1b	2	-	-	-	-	-	0	-5bp
PHY5b + PHY5c	1b	4	-	-	-	-	-	-2bp	-5bp
PHY5b + PHY5c	1b	9	-	-	-	-	-	+79bp	0
PHY5b + PHY5c	1b	11	-	-	-	-	-	deletion	0
PHY5b + PHY5c	1b	13	-	-	-	-	-	0	insertion
PHY5b + PHY5c	1b	14	-	-	-	-	-	deletion	0
PHY5b + PHY5c	1b	15	-	-	-	-	-	deletion	0
PHY5b + PHY5c	1b	16 (WT)	-	-	-	-	-	0	0
PHY5b + PHY5c	1b	18 (WT)	-	-	-	-	-	0	0
PHY5b + PHY5c	1b	20	-	-	-	-	-	0	+10bp
PHY5b + PHY5c	1b	21 (WT)	-	-	-	-	-	0	0
PHY5b + PHY5c	1b	22	-	-	-	-	-	-6bp	-5bp
PHY5b + PHY5c	1b	24	-	-	-	-	-	deletion	deletion
PHY5b + PHY5c	1b	25 (WT)	-	-	-	-	-	0	0
PHY5b + PHY5c	1b	27	-	-	-	-	-	-12bp	-5bp
PHY5b + PHY5c	1b	28	-	-	-	-	-	0	deletion
PHY5b + PHY5c	1b	29	-	-	-	-	-	0	deletion
PHY5b + PHY5c	1b	30	-	-	-	-	-	0	deletion
PHY5b + PHY5c	1b	32	-	-	-	-	-	0	deletion
PHY5b + PHY5c	1b	33	-	-	-	-	-	0	deletion
PHY5b + PHY5c	1b	35 (WT)	-	-	-	-	-	0	0
PHY5b + PHY5c	1b	44	-	-	-	-	-	deletion	deletion
PHY5b + PHY5c	1b	47	-	-	-	-	-	deletion	0
PHY5b + PHY5c	1b	48 (WT)	-	-	-	-	-	0	0
PHY5b + PHY5c	1b	49 (WT)	-	-	-	-	-	0	0
PHY5b + PHY5c	1b	50	-	-	-	-	-	0	deletion
PHY5b + PHY5c	1b	59	-	-	-	-	-	deletion	Insertion
PHY5b + PHY5c	1b	69	-	-	-	-	-	-2bp	-5bp
PHY5b + PHY5c	1b	98	-	-	-	-	-	deletion	0
PHY5b + PHY5c	1b	99	-	-	-	-	-	deletion	insertion
PHY5b + PHY5c	1b	101	-	-	-	-	-	0	deletion
PHY5b + PHY5c	1b	102	-	-	-	-	-	0	deletion
PHY5b + PHY5c	1b	103	-	-	-	-	-	-2bp	-5bp
PHY5b + PHY5c	1b	104	-	-	-	-	-	0	-5bp
PHY5b + PHY5c	1b	107	-	-	-	-	-	deletion	deletion
PHY5b + PHY5c	1b	109	-	-	-	-	-	0	deletion
PHY5b + PHY5c	1b	110 (WT)	-	-	-	-	-	0	0
PHY5b + PHY5c	1b	112 (WT)	-	-	-	-	-	0	0
PHY5b + PHY5c	1b	113	-	-	-	-	-	0	deletion
PHY5b + PHY5c	1b	118	-	-	-	-	-	deletion	deletion
PHY5b + PHY5c	1b	121	-	-	-	-	-	deletion	insertion
PHY5b + PHY5c	1b	122	-	-	-	-	-	-6bp	0
PHY5b + PHY5c	1b	123	-	-	-	-	-	deletion	0
PHY5b + PHY5c	1b	125	-	-	-	-	-	0	insertion
PHY5b + PHY5c	1b	127	-	-	-	-	-	0	-5bp
PHY5b + PHY5c	1b	134 (WT)	-	-	-	-	-	0	0
PHY5b + PHY5c	1b	137	-	-	-	-	-	deletion	deletion
PHY5b + PHY5c	1b	139	-	-	-	-	-	0	deletion
PHY1-4	1c	37 (WT)	0	0	0	0	-	-	-
PHY1-4	1c	98 (WT)	0	0	0	0	-	-	-
PHY1-4	1c	134 (WT)	0	0	0	0	-	-	-
PHY1-4	1c	139 (WT)	0	0	0	0	-	-	-
PHY1-4	1c	141 (WT)	0	0	0	0	-	-	-
PHY1-4	1c	151 (WT)	0	0	0	0	-	-	-
PHY1-4	1c	180 (WT)	0	0	0	0	-	-	-
PHY1-4	1c	186	-4bp	-8bp	0	-10bp	-	-	-
PHY1-4	1c	187 (WT)	0	0	0	0	-	-	-
PHY1-4	1c	189 (WT)	0	0	0	0	-	-	-
PHY1-4	1c	190 (WT)	0	0	0	0	-	-	-
PHY1-4	1c	192 (WT)	0	0	0	0	-	-	-
PHY1-4	1c	193	0	-4bp	0	-10bp	-	-	-
PHY1-4	1c	194	deletion	0	0	0	-	-	-
PHY1-4	1c	201 (WT)	0	0	0	0	-	-	-
PHY1-4	1c	203 (WT)	0	0	0	0	-	-	-
PHY1-4	1c	204	+4bp	-8bp	0	-10bp	-	-	-
PHY1-4	1c	205 (WT)	0	0	0	0	-	-	-
PHY1-4	1c	206 (WT)	0	0	0	0	-	-	-
PHY1-4	1c	208 (WT)	0	0	0	0	-	-	-
PHY1-4	1c	209 (WT)	0	0	0	0	-	-	-
PHY1-4	1c	211 (WT)	0	0	0	0	-	-	-
PHY1-4	1c	212 (WT)	0	0	0	0	-	-	-
PHY1-4	1c	214 (WT)	0	0	0	0	-	-	-
PHY1-4	1c	215 (WT)	0	0	0	0	-	-	-
PHY1-4	1c	216 (WT)	0	0	0	0	-	-	-
PHY1-4	1c	217 (WT)	0	0	0	0	-	-	-
PHY1-4	1c	218	0	deletion	0	0	-	-	-
PHY1-4	1c	219 (WT)	0	0	0	0	-	-	-
PHY1-4	1c	221 (WT)	0	0	0	0	-	-	-
PHY1-4	1c	224 (WT)	0	0	0	0	-	-	-
PHY1-4	1c	228 (WT)	0	0	0	0	-	-	-
PHY1-4	1c	231 (WT)	0	0	0	0	-	-	-
PHY1-4	1c	233	deletion	0	0	deletion	-	-	-
PHY1-4	1c	234 (WT)	0	0	0	0	-	-	-
PHY1-4	1c	235 (WT)	0	0	0	0	-	-	-
PHY1-4	1c	237 (WT)	0	0	0	0	-	-	-
PHY1-4	1c	238 (WT)	0	0	0	0	-	-	-
PHY1-4	1c	241 (WT)	0	0	0	0	-	-	-
PHY1-4	1c	244 (WT)	0	0	0	0	-	-	-
PHY1-4	1c	246 (WT)	0	0	0	0	-	-	-
PHY1-4	1c	247 (WT)	0	0	0	0	-	-	-
PHY1-4	1c	251	0	deletion	0	0	-	-	-
PHY1-4	1c	253 (WT)	0	0	0	0	-	-	-
PHY1-4	1c	256 (WT)	0	0	0	0	-	-	-
PHY1-4	1c	257 (WT)	0	0	0	0	-	-	-
PHY1-4	1c	261	insertion	0	0	0	-	-	-
PHY1-4	1c	262 (WT)	0	0	0	0	-	-	-
PHY1-4	1c	263	0	insertion	0	0	-	-	-
PHY1-4	1c	264 (WT)	0	0	0	0	-	-	-
PHY1-4	1c	266	insertion	0	0	0	-	-	-
PHY1-4	1c	267 (WT)	0	0	0	0	-	-	-
PHY1-4	1c	268 (WT)	0	0	0	0	-	-	-
PHY1-4	1c	269 (WT)	0	0	0	0	-	-	-
PHY1-4	1c	270	0	0	insertion	0	-	-	-
PHY1-4	1c	273 (WT)	0	0	0	0	-	-	-
PHY1-4	1c	277 (WT)	0	0	0	0	-	-	-
PHY1-4	1c	278 (WT)	0	0	0	0	-	-	-
PHY1-4	1c	281	insertion	insertion	0	deletion	-	-	-
PHY1-4	1c	282 (WT)	0	0	0	0	-	-	-
PHY1-4 + PHY5b-c	1d	1 (WT)	0	0	0	0	-	0	0
PHY1-4 + PHY5b-c	1d	4 (WT)	0	0	0	0	-	0	0
PHY1-4 + PHY5b-c	1d	6 (WT)	0	0	0	0	-	0	0
PHY1-4 + PHY5b-c	1d	15 (WT)	0	0	0	0	-	0	0
PHY1-4 + PHY5b-c	1d	32 (WT)	0	0	0	0	-	0	0
PHY1-4 + PHY5b-c	1d	104 (WT)	0	0	0	0	-	0	0
PHY1-4 + PHY5b-c	1d	105	0	0	0	0	-	deletion	0
PHY1-4 + PHY5b-c	1d	112	0	0	0	0	-	deletion	0
PHY1-4 + PHY5b-c	1d	113	0	0	0	insertion	-	0	deletion
PHY1-4 + PHY5b-c	1d	114 (WT)	0	0	0	0	-	0	0
PHY1-4 + PHY5b-c	1d	115 (WT)	0	0	0	0	-	0	0
PHY1-4 + PHY5b-c	1d	116 (WT)	0	0	0	0	-	0	0
PHY1-4 + PHY5b-c	1d	124	-1bp	0	0	-8bp	-	0	-5bp
PHY1-4 + PHY5b-c	1d	125 (WT)	0	0	0	0	-	0	0
PHY1-4 + PHY5b-c	1d	132 (WT)	0	0	0	0	-	0	0
PHY1-4 + PHY5b-c	1d	135 (WT)	0	0	0	0	-	0	0
PHY1-4 + PHY5b-c	1d	137 (WT)	0	0	0	0	-	0	0
PHY1-4 + PHY5b-c	1d	146 (WT)	0	0	0	0	-	0	0
PHY1-4 + PHY5b-c	1d	148 (WT)	0	0	0	0	-	0	0
PHY1-4 + PHY5b-c	1d	154 (WT)	0	0	0	0	-	0	0
PHY1-4 + PHY5b-c	1d	159 (WT)	0	0	0	0	-	0	0
PHY1-4 + PHY5b-c	1d	163 (WT)	0	0	0	0	-	0	0
PHY1-4 + PHY5b-c	1d	164	0	0	0	0	-	deletion	0
PHY1-4 + PHY5b-c	1d	165	insertion	deletion	insertion	0	-	0	0
PHY1-4 + PHY5b-c	1d	169	0	0	0	deletion	-	0	deletion
PHY1-4 + PHY5b-c	1d	170 (WT)	0	0	0	0	-	0	0
PHY1-4 + PHY5b-c	1d	172 (WT)	0	0	0	0	-	0	0
PHY1-4 + PHY5b-c	1d	177 (WT)	0	0	0	0	-	0	0
PHY1-4 + PHY5b-c	1d	182	0	0	0	deletion	-	0	0
PHY1-4 + PHY5b-c	1d	183 (WT)	0	0	0	0	-	0	0
PHY1-4 + PHY5b-c	1d	184 (WT)	0	0	0	0	-	0	0
PHY1-4 + PHY5b-c	1d	188 (WT)	0	0	0	0	-	0	0
PHY1-4 + PHY5b-c	1d	193	0	0	0	0	-	0	Insertion
PHY1-4 + PHY5b-c	1d	199 (WT)	0	0	0	0	-	0	0
PHY1-4 + PHY5b-c	1d	200	0	0	0	0	-	0	deletion
PHY1-4 + PHY5b-c	1d	207 (WT)	0	0	0	0	-	0	0
PHY1-4 + PHY5b-c	1d	208 (WT)	0	0	0	0	-	0	0
PHY1-4 + PHY5b-c	1d	209 (WT)	0	0	0	0	-	0	0
PHY1-4 + PHY5b-c	1d	213 (WT)	0	0	0	0	-	0	0
PHY1-4 + PHY5b-c	1d	215 (WT)	0	0	0	0	-	0	0
PHY1-4 + PHY5b-c	1d	216	0	deletion	insertion	0	-	0	deletion
PHY1-4 + PHY5b-c	1d	218	0	0	0	0	-	deletion	0
PHY1-4 + PHY5b-c	1d	220 (WT)	0	0	0	0	-	0	0
PHY1-4 + PHY5b-c	1d	222 (WT)	0	0	0	0	-	0	0
PHY1-4 + PHY5b-c	1d	225	0	0	0	0	-	0	insertion
PHY1-4 + PHY5b-c	1d	226	0	0	-2bp	0	-	0	0
PHY1-4 + PHY5b-c	1d	228	-28bp	-4bp	+37bp	-10bp	-	0	-5bp
PHY1-4 + PHY5b-c	1d	232 (WT)	0	0	0	0	-	0	0
PHY1-4 + PHY5b-c	1d	233 (WT)	0	0	0	0	-	0	0
PHY1-4 + PHY5b-c	1d	234	0	0	0	0	-	0	deletion
PHY1-4 + PHY5b-c	1d	235 (WT)	0	0	0	0	-	0	0
PHY1-4 + PHY5b-c	1d	236	0	0	0	0	-	0	-5bp
PHY1-4 + PHY5b-c	1d	237	0	0	0	0	-	0	deletion
PHY1-4 + PHY5b-c	1d	238 (WT)	0	0	0	0	-	0	0
PHY1-4 + PHY5b-c	1d	239 (WT)	0	0	0	0	-	0	0
PHY1-4 + PHY5b-c	1d	240	0	0	0	0	-	0	deletion
PHY1-4 + PHY5b-c	1d	242 (WT)	0	0	0	0	-	0	0
PHY1-4 + PHY5b-c	1d	244	0	-38bp	0	0	-	0	0
PHY1-4 + PHY5b-c	1d	246	insertion	0	0	0	-	0	0
PHY1-4 + PHY5b-c	1d	247	insertion	0	0	0	-	0	0
PHY1-4 + PHY5b-c	1d	248	insertion	0	0	0	-	0	0
PHY1-4 + PHY5b-c	1d	249 (WT)	0	0	0	0	-	0	0
PHY1-4 + PHY5b-c	1d	250 (WT)	0	0	0	0	-	0	0
PHY1-4 + PHY5b-c	1d	251	0	0	0	0	-	0	deletion
PHY1-4 + PHY5b-c	1d	252 (WT)	0	0	0	0	-	0	0
PHY1-4 + PHY5b-c	1d	256 (WT)	0	0	0	0	-	0	0
PHY1-4 + PHY5b-c	1d	258 (WT)	0	0	0	0	-	0	0
PHY1-4 + PHY5b-c	1d	260	0	deletion	0	0	-	0	0
PHY1-4 + PHY5b-c	1d	261 (WT)	0	0	0	0	-	0	0
PHY1-4 + PHY5b-c	1d	262	insertion	0	0	0	-	0	0
PHY1-4 + PHY5b-c	1d	263	0	0	0	deletion	-	0	0
PHY1-4 + PHY5b-c	1d	265	0	0	0	deletion	-	insertion	insertion
PHY1-4 + PHY5b-c	1d	266 (WT)	0	0	0	0	-	0	0
PHY1-4 + PHY5b-c	1d	272 (WT)	0	0	0	0	-	0	0
all PHYs	1e	1	deletion	0	-5bp	-10bp	-7bp	0	-5bp
all PHYs	1e	2	0	0	0	0	deletion	0	0
all PHYs	1e	3	deletion	0	0	0	deletion	0	0
all PHYs	1e	4	0	0	0	deletion	deletion	0	0
all PHYs	1e	5	0	0	0	deletion	0	0	0
all PHYs	1e	6	insertion	0	0	0	insertion	deletion	-5bp
all PHYs	1e	7	0	0	0	0	0	0	deletion
all PHYs	1e	8	0	0	0	0	deletion	0	0
all PHYs	1e	9	0	0	0	0	deletion	0	0
all PHYs	1e	10	0	-8bp	-6bp	-5bp	-7bp	0	-5bp
all PHYs	1e	11	+14bp	+1bp	0	-5bp	-2bp	-6bp	-5bp
all PHYs	1e	12	0	0	0	0	deletion	0	0
all PHYs	1e	13	deletion	0	0	deletion	deletion	0	0
all PHYs	1e	14	0	deletion	0	0	insertion	0	deletion
all PHYs	1e	15	deletion	0	0	deletion	deletion	0	deletion
all PHYs	1e	16	-7bp	-321bp	-11bp	-10bp	+2bp	0	-5bp
all PHYs	1e	17	0	deletion	0	deletion	deletion	0	0
all PHYs	1e	18	deletion	0	0	0	deletion	0	0
all PHYs	1e	19	0	0	0	0	deletion	0	0
all PHYs	1e	20	0	-4bp	0	+111bp	-4bp	0	-5bp
all PHYs	1e	21	0	deletion	0	0	0	0	deletion
all PHYs	1e	22	deletion	deletion	0	deletion	deletion	0	deletion
all PHYs	1e	23	+14bp	-8bp	-14bp	-5bp	-9bp	-6bp	-5bp
all PHYs	1e	24	0	0	0	0	insertion	0	deletion
all PHYs	1e	25	0	deletion	0	deletion	deletion	0	deletion
all PHYs	1e	26	insertion	-8bp	0	-5bp	-6bp	-9bp	-5bp
all PHYs	1e	27	deletion	0	0	deletion	deletion	0	deletion
all PHYs	1e	28	0	0	0	0	deletion	0	0
all PHYs	1e	29	0	0	0	0	deletion	0	0
all PHYs	1e	30	0	0	0	insertion	0	0	0
all PHYs	1e	31	0	insertion	0	deletion	deletion	deletion	deletion
all PHYs	1e	32	deletion	0	deletion	0	deletion	0	0
all PHYs	1e	33	+136bp	-8bp	0	+21bp	-13bp	-2bp	-5bp
all PHYs	1e	35	deletion	0	0	0	deletion	0	0
all PHYs	1e	36	insertion	0	deletion	deletion	0	0	deletion
all PHYs	1e	37	0	deletion	0	deletion	deletion	0	0
all PHYs	1e	39 (WT)	0	0	0	0	0	0	0
all PHYs	1e	40	0	0	0	deletion	deletion	0	0
all PHYs	1e	41	0	0	0	-1bp	deletion	deletion	-5bp
all PHYs	1e	42 (WT)	0	0	0	0	0	0	0
all PHYs	1e	43	insertion	deletion	0	0	deletion	0	deletion
all PHYs	1e	46	deletion	deletion	0	deletion	deletion	0	deletion
all PHYs	1e	47	deletion	deletion	0	0	insertion	0	0
all PHYs	1e	48	0	0	0	deletion	deletion	0	0
all PHYs	1e	49	deletion	0	0	0	insertion	0	0
all PHYs	1e	50 (WT)	0	0	0	0	0	0	0
all PHYs	1e	51 (WT)	0	0	0	0	0	0	0
all PHYs	1e	52	0	0	0	deletion	deletion	0	deletion
all PHYs	1e	54	0	0	0	deletion	deletion	0	deletion
all PHYs	1e	55	deletion	0	0	0	deletion	0	0
all PHYs	1e	56	0	deletion	0	deletion	0	0	deletion
all PHYs	1e	57	0	0	0	deletion	0	0	0
all PHYs	1e	58	insertion	0	0	0	0	0	0
all PHYs	1e	59	0	deletion	0	deletion	deletion	0	deletion
all PHYs	1e	60	0	0	0	0	0	0	deletion
all PHYs	1e	61	0	deletion	deletion	deletion	0	0	deletion
all PHYs	1e	62	0	deletion	0	0	deletion	0	0
all PHYs	1e	63	0	insertion	0	0	0	deletion	deletion
all PHYs	1e	64	deletion	0	0	0	0	0	0
all PHYs	1e	65	deletion	0	0	0	insertion	deletion	deletion
all PHYs	1e	66	0	0	0	insertion	0	0	deletion
all PHYs	1e	67	0	insertion	0	0	deletion	0	deletion
all PHYs	1e	69	0	0	0	0	deletion	0	0
all PHYs	1e	70	0	0	0	0	deletion	0	0
all PHYs	1e	71	0	0	0	0	deletion	0	deletion
all PHYs	1e	73	0	deletion	0	deletion	insertion	0	deletion
all PHYs	1e	74	0	0	deletion	0	0	0	deletion
all PHYs	1e	75	0	deletion	0	0	0	deletion	deletion
all PHYs	1e	76	0	0	0	0	0	deletion	deletion
all PHYs	1e	77	0	0	0	0	0	0	deletion
all PHYs	1e	78	0	0	0	0	insertion	0	0
all PHYs	1e	79	0	0	0	0	0	deletion	deletion
all PHYs	1e	80	0	0	0	0	insertion	0	deletion
all PHYs	1e	83	0	0	insertion	deletion	deletion	0	deletion
all PHYs	1e	84	0	deletion	deletion	deletion	0	0	0
all PHYs	1e	85	deletion	0	0	deletion	deletion	0	deletion
all PHYs	1e	87	deletion	0	0	0	deletion	0	0
all PHYs	1e	88	0	0	0	0	deletion	0	0
all PHYs	1e	89	insertion	0	0	0	deletion	0	deletion
all PHYs	1e	90 (WT)	0	0	0	0	0	0	0
all PHYs	1e	91	0	0	0	0	0	0	deletion
all PHYs	1e	92	insertion	0	0	deletion	insertion	deletion	deletion
all PHYs	1e	93	0	0	0	0	deletion	0	0
all PHYs	1e	94	deletion	0	0	deletion	insertion	deletion	0
all PHYs	1e	95	0	0	insertion	0	0	0	0
PHY5a + PHY5b in d	1f	2	-28bp	-4bp	+37bp	-10bp	0	0	-5bp
PHY5a + PHY5b in d	1f	3	-28bp	-4bp	+37bp	-10bp	deletion	0	-5bp
PHY5a + PHY5b in d	1f	4	-28bp	-4bp	+37bp	-10bp	0	0	-5bp
PHY5a + PHY5b in d	1f	5	-28bp	-4bp	+37bp	-10bp	deletion	0	-5bp
PHY5a + PHY5b in d	1f	6	-28bp	-4bp	+37bp	-10bp	insertion	0	-5bp
PHY5a + PHY5b in d	1f	7	-28bp	-4bp	+37bp	-10bp	deletion	0	-5bp
PHY5a + PHY5b in d	1f	8	-28bp	-4bp	+37bp	-10bp	0	insertion	-5bp
PHY5a + PHY5b in d	1f	11	-28bp	-4bp	+37bp	-10bp	-5bp	0	-5bp
PHY5a + PHY5b in d	1f	12	-28bp	-4bp	+37bp	-10bp	insertion	0	-5bp
PHY5a + PHY5b in d	1f	13	-28bp	-4bp	+37bp	-10bp	-2bp	-6bp	-5bp
PHY5a + PHY5b in d	1f	16	-28bp	-4bp	+37bp	-10bp	-6bp	0	-5bp
PHY5a + PHY5b in d	1f	17	-28bp	-4bp	+37bp	-10bp	-23bp	-17bp	-5bp
PHY5a + PHY5b in d	1f	18	-28bp	-4bp	+37bp	-10bp	insertion	0	-5bp
PHY5a + PHY5b in d	1f	19	-28bp	-4bp	+37bp	-10bp	-13bp	-6bp	-5bp
PHY5a + PHY5b in d	1f	20	-28bp	-4bp	+37bp	-10bp	deletion	0	-5bp
PHY5a + PHY5b in d	1f	21	-28bp	-4bp	+37bp	-10bp	deletion	0	-5bp
PHY5a + PHY5b in d	1f	22	-28bp	-4bp	+37bp	-10bp	deletion	0	-5bp
PHY5a + PHY5b in d	1f	23	-28bp	-4bp	+37bp	-10bp	deletion	0	-5bp
PHY5a + PHY5b in d	1f	24	-28bp	-4bp	+37bp	-10bp	0	deletion	-5bp
PHY5a + PHY5b in d	1f	29	-28bp	-4bp	+37bp	-10bp	0	0	-5bp
PHY5a + PHY5b in d	1f	30	-28bp	-4bp	+37bp	-10bp	-11bp	0	-5bp
PHY5a + PHY5b in d	1f	31	-28bp	-4bp	+37bp	-10bp	-8bp	0	-5bp
PHY5a + PHY5b in d	1f	32	-28bp	-4bp	+37bp	-10bp	deletion	0	-5bp
PHY5a + PHY5b in d	1f	33	-28bp	-4bp	+37bp	-10bp	deletion	deletion	-5bp
PHY5a + PHY5b in d	1f	34	-28bp	-4bp	+37bp	-10bp	insertion	0	-5bp
PHY5a + PHY5b in d	1f	35	-28bp	-4bp	+37bp	-10bp	deletion	0	-5bp
PHY5a + PHY5b in d	1f	37	-28bp	-4bp	+37bp	-10bp	-13bp	-6bp	-5bp
PHY5a + PHY5b in d	1f	38	-28bp	-4bp	+37bp	-10bp	deletion	0	-5bp
PHY5a + PHY5b in d	1f	39	-28bp	-4bp	+37bp	-10bp	deletion	0	-5bp
PHY5a + PHY5b in d	1f	43	-28bp	-4bp	+37bp	-10bp	+5bp	-3bp	-5bp
PHY5a + PHY5b in d	1f	45	-28bp	-4bp	+37bp	-10bp	deletion	0	-5bp
PHY5a + PHY5b in d	1f	46	-28bp	-4bp	+37bp	-10bp	-10bp	0	-5bp
PHY5a + PHY5b in d	1f	47	-28bp	-4bp	+37bp	-10bp	0	0	-5bp
PHY5a + PHY5b in d	1f	49	-28bp	-4bp	+37bp	-10bp	deletion	0	-5bp
PHY5a + PHY5b in d	1f	50	-28bp	-4bp	+37bp	-10bp	0	0	-5bp
PHY5a + PHY5b in d	1f	51	-28bp	-4bp	+37bp	-10bp	-9bp	-6bp	-5bp
PHY5a + PHY5b in d	1f	52	-28bp	-4bp	+37bp	-10bp	deletion	0	-5bp
PHY5a + PHY5b in d	1f	55	-28bp	-4bp	+37bp	-10bp	-3bp	+3bp	-5bp
PHY5a + PHY5b in d	1f	56	-28bp	-4bp	+37bp	-10bp	insertion	0	-5bp
PHY5a + PHY5b in d	1f	57	-28bp	-4bp	+37bp	-10bp	-4bp	-6bp	-5bp
PHY5a + PHY5b in d	1f	58	-28bp	-4bp	+37bp	-10bp	-9bp	deletion	-5bp
PHY5a + PHY5b in d	1f	59	-28bp	-4bp	+37bp	-10bp	-9bp	deletion	-5bp
PHY5a + PHY5b in d	1f	61	-28bp	-4bp	+37bp	-10bp	-3bp	deletion	-5bp
PHY5a + PHY5b in d	1f	62	-28bp	-4bp	+37bp	-10bp	-6bp	-6bp	-5bp
PHY5a + PHY5b in d	1f	63	-28bp	-4bp	+37bp	-10bp	0	deletion	-5bp
PHY5a + PHY5b in d	1f	64	-28bp	-4bp	+37bp	-10bp	deletion	0	-5bp
PHY5a + PHY5b in d	1f	65	-28bp	-4bp	+37bp	-10bp	insertion	0	-5bp
PHY5a + PHY5b in d	1f	66	-28bp	-4bp	+37bp	-10bp	deletion	0	-5bp
PHY5a + PHY5b in d	1f	67	-28bp	-4bp	+37bp	-10bp	-2bp	-2bp	-5bp
PHY5a + PHY5b in d	1f	68	-28bp	-4bp	+37bp	-10bp	deletion	0	-5bp
PHY5a + PHY5b in d	1f	70	-28bp	-4bp	+37bp	-10bp	0	0	-5bp
PHY5a + PHY5b in d	1f	71	-28bp	-4bp	+37bp	-10bp	deletion	0	-5bp
PHY5a + PHY5b in d	1f	72	-28bp	-4bp	+37bp	-10bp	deletion	0	-5bp
